# Supplementary material for: ABCB1 and ABCC1 Function during TGF-β-Induced Epithelial-Mesenchymal Transition: Relationship between Multidrug Resistance and Tumor Progression
Source: Int J Mol Sci. 2023 Mar 23;24(7):6046. doi: 10.3390/ijms24076046 (PMC10093952; doi:10.3390/ijms24076046)
Supplement: Supplementary file 1 [file ijms-24-06046-s001.zip]

Archive with 1 entries (1 files):
- ijms-2254892-supplementary.pdf
